# Supplementary material for: Implications of the Actin Cytoskeleton on the Multi-Step Process of [PSI+] Prion Formation
Source: Viruses. 2022 Jul 21;14(7):1581. doi: 10.3390/v14071581 (PMC9321047; doi:10.3390/v14071581)
Supplement: Supplementary file 1 [file viruses-14-01581-s001.zip]

Archive with 4 entries (3 files):
- viruses-1724381-supplementary materials/
- viruses-1724381-supplementary materials/Video S1 Wildtype Sup35NMGFP mobility.mp4
- viruses-1724381-supplementary materials/Video S2 act1-122 Sup35NMGFP mobility.mp4
- viruses-1724381-supplementary materials/viruses-1724381-supplementary-back.pdf
